# Supplementary material for: Water Formation Reaction under Interfacial Confinement: Al0.25Si0.75O2 on O-Ru(0001)
Source: Nanomaterials (Basel). 2022 Jan 6;12(2):183. doi: 10.3390/nano12020183 (PMC8779344; doi:10.3390/nano12020183)
Supplement: Supplementary file 1 [file nanomaterials-12-00183-s001.zip]

Archive with 1 entries (1 files):
- nanomaterials-1512489-supplementary.pdf
